# Supplementary material for: Identification of predictive biomarkers and dose optimization for camrelizumab combined with apatinib in the treatment of advanced hepatocellular carcinoma: a quantitative systems pharmacology approach
Source: Front Immunol. 2026 Feb 17;17:1617227. doi: 10.3389/fimmu.2026.1617227 (PMC12953449; doi:10.3389/fimmu.2026.1617227)
Supplement: Supplementary file 1 [file Table1.xlsx]

## Sheet: Parameter Distribution
Supplementary Table S1. Parameter Distribution and Range used in Virtual Patient Generation.
Parameter	Distribution	Geometric mean	Geometric standard deviation	Unit	Note
Cancer cell growth rate	Lognormal	0.012	0.8	1/day	PMID: 2408960
Rate of cancer cell death by Teff		2.9	1	1/day	Estimated
Tumor-specific T cell clone		120	0.5	dimensionless	PMID: 34193879
Self-antigen-specific T cell clone		1000	0.5	dimensionless	PMID: 34796337
Initial tumor diameter		5.15	0.3	centimeter	PMID: 36323435
Effective density of bound PD-1 on teff and phagocytosis inhibition		6	1	molecule/micrometer^2	PMID: 31236847
Rate of Th to Treg differentiation		0.022	1	1/day	PMID: 22051568
Recruitment rate of MDSC		11000	0.6	cell/(milliliter*day)	PMID: 18446337
Recruitment rate of macrophage		170000	0.6	cell/(milliliter*day)	PMID: 30026826
Secretion rate of CCL2		1.7e-12	0.6	nanomole/cell/day	PMID: 17257744
Maximal rate of macrophage-mediated phagocytosis		0.33	1	1/day	PMID: 33365025
Half-maximal SIRPa-CD47 for phagocytosis inhibition		37	0.5	molecule/micrometer^2	PMID: 22451913
Dependence of phagocytosis on M1/C ratio		2	1	dimensionless	Estimated
Cancer cell killing rate by apatinib		0.0185	1	nanomolarity	PMID: 30109780
Half-max conc. of apatinib for cancer killing		1500	1	nanomolarity	PMID: 30109780
Depth of tumor penetrated by apatinib		80000000	1	cell	Estimated
Tumor cells' resistance to apatinib		0.00015	1	1/day	Estimated
Binding affinity of neoantigen-MHC		27	1	nM	PMID: 31236847
Apatinib absorption rate constant		0.34	0.3	1/hour	PMID:36662574
Apatinib central compartment clearance rate		1.47	0.3	liter/hour	PMID:36662574
Parameter	Distribution	Lower bound	Upper bound	Unit	Note
PD1 expression on T cells	Loguniform	12000	62000	molecule	PMID: 23417675
Baseline number of PD-L1 per cell in tumor		50000	266666	molecule	PMID: 29034543
Baseline number of PD-L1 per mAPC		50000	266666	molecule	PMID: 23417675
Ratio between PDL1 and PDL2 expression in tumor		0.001	0.1	dimensionless	PMID: 23417675
Ratio between PDL1 and PDL2 expression on APC		0.001	0.1	dimensionless	PMID: 23417675
Mean PD1 density on macrophage		1500	62000	molecule	PMID:35856032
Parameter	Distribution	Lower bound	Upper bound	Unit	Note
The effect of IL-2 on the proliferation of CD8+ T cells	uniform	10	12	dimensionless	PMID: 25430770
The effect of IL-2 on the proliferation of CD4+ T cells		7	10	dimensionless	PMID: 25430770
Rate of tumor vasculature growth		3.8	7.8	1/day	PMID: 16489089
Mean CD47 density on cancer cell		100	700	molecule/micrometer^2	PMID: 32768386
Mean SIRPa density on macrophage		20	180	molecule/micrometer^2	PMID: 32768386
baseline blood pressure of the patient before treatment		90	120	mmHg	PMID: 32606857
Half maximal effective concentration of apatinib-induced hypertension		2000	4000	dimensionless	PMID: 36330490
Hill coefficient for apatinib-induced hypertension		0.5	5	nanomolarity	Estimated
coefficient describing the synergistic effect of camrelizumab		0.12	0.45	dimensionless	Estimated

## Sheet: Parameters
Supplementary Table S2. Parameters of the final QSP model in patients with aHCC.
Name	Value	Unit	Description
initial_tumour_diameter	5.15	centimeter	Pre-treatment tumor diameter（Sové 2022, PMID: 36323435）
k_K_g	5.8	1/day	Tumour vasculature growth rate (Desai 2006, PMID: 16489089)
q_P_aPD1	9.16e-06	liter/second	Capillary filtration rate of aPD1 between central and peripheral compartment (Ahamadi 2016, PMID: 27863186)
q_T_aPD1	8.52e-05	milliliter/second	Capillary filtration rate of aPD1 between central and tumor compartment (Wang 2021, PMID: 33154554)
q_LN_aPD1	3.25e-06	milliliter/second	Capillary filtration rate of aPD1 between central and TDLN compartment (Meijer 2017, PMID: 28510992)
q_LD_aPD1	0.0015	1/minute	Rate of lymphatic drainage of aPD1 from TDLN to central compartment (Zhu 1996, PMID: 8706023)
k_cl_aPD1	0.315	liter/day	Clearance rate of aPD1 from central compartment (Ahamadi 2016, PMID: 27863186)
gamma_C_aPD1	0.698	dimensionless	Volume fraction of interstitial space available to aPD1 in central compartment (MO 2018, PMID: 29755117)
gamma_P_aPD1	0.0789	dimensionless	Volume fraction of interstitial space available to aPD1 in peripheral compartment (MO 2018, PMID: 29755117)
gamma_T_aPD1	0.522	dimensionless	Volume fraction of interstitial space available to aPD1 in tumor compartment (MO 2018, PMID: 29755117)
gamma_LN_aPD1	0.2	dimensionless	Volume fraction of interstitial space available to aPD1 in TDLN compartment (MO 2018, PMID: 29755117)
k_a1	0.34	1/hour	Absorption rate of apat from GI to central compartment (Yang 2023, PMID: 36662574)
q_P_apat	320	milliliter/second	Capillary filtration rate of apat between central and peripheral compartment (estimated)
q_T_apat	3200	milliliter/second	Capillary filtration rate of apat between central and tumor compartment (estimated)
q_LN_apat	320	milliliter/second	Capillary filtration rate of apat between central and TDLN compartment (Meijer 2017, PMID: 28510992)
q_LD_apat	0.0015	1/minute	Rate of lymphatic drainage of apat from TDLN to central compartment (Zhu 1996, PMID: 8706023)
k_cl_apat	1.4724	liter/hour	Clearance rate of apat from central compartment (Yang 2023, PMID: 36662574)
gamma_C_apat	0.55	dimensionless	Volume fraction of interstitial space available to apat in central compartment (estimated)
gamma_P_apat	0.062	dimensionless	Volume fraction of interstitial space available to apat in peripheral compartment (estimated)
gamma_T_apat	0.611	dimensionless	Volume fraction of interstitial space available to apat in tumor compartment (Stefanini 2008, PMID:18713470)
gamma_LN_apat	0.2	dimensionless	Volume fraction of interstitial space available to apat in TDLN compartment (estimated)
k_C_apat	0.0185	1/hour	Cancer cell killing rate by apat (estimated)
IC50_apat	1500	nanomolarity	Half-maximal apat concentration for cancer cell killing (Yang 2018, PMID: 30109780)
f_apat	1	dimensionless	the uptake rate of apatinib by cancer cells (estimated)
Kc_apat	80000000	cell	Half-Maximal cancer cell number for cytotoxic drug diffusion (estimated)
BP_BASE	100	mmHg	baseline blood pressure of the patient before treatment (Zhang2020, PMID:32606857)
BP_EMAX	200	mmHg	the maximum blood pressure increase induced by apatinib(estimated)
BP_EC50	3000	nanomolarity	Half maximal effective concentration of apatinib-induced hypertension (Wang2022, PMID:36330490)
BP_HILL	2.5	dimensionless	Hill coefficient for apatinib-induced hypertension(estimated)
f_Bpcamr	0.2	dimensionless	coefficient describing the synergistic effect of camrelizumab(estimated)

## Sheet: Reasonable range
Supplementary Table S3. Parameter range for screening qualified virtual patients.
Parameter	Lower bound	Upper bound	Unit
Tumor Volume	1	1000000	microliter
Percentage Change of Tumor Size	-100	300	dimensionless
CD8 Density in Tumor	100000	1000000000	cell/milliliter
Treg Density in Tumor	100000	1000000000	cell/milliliter
MDSC Density in Tumor	10000	10000000	cell/milliliter
CD8 to Treg Ratio in Tumor	0.01	20	dimensionless
CD4 to Treg Ratio in Tumor	1	20	dimensionless
Macrophage density	100000	100000000	cell/milliliter

## Sheet: Dataset of 94 Virtual Patients
Table S4: Dataset of 94 virtual patients excluded from the study and t-test results comparing their parameters with those of the complete dataset of 500 virtual patients.
PatientID	k_C1_growth	k_C_T1	k_P1_d1	n_T1_clones	n_T0_clones	N_IL2_CD8	N_IL2_CD4	initial_tumour_diameter	T_PD1_total	C1_PDL1_base	APC_PDL1_base	PD1_50	r_PDL2C1	r_PDL2APC	k_Th_Treg	k_K_g	k_MDSC_rec	k_Mac_rec	k_CCL2_sec	C_CD47	M_SIRPa	M_PD1_total	k_M1_phago	SIRPa_50	K_Mac_C	k_a1	k_cl_apat	k_C_apat	IC50_apat	Kc_apat	k_C_resist	P1'	aPD1'	aPDL1'	aCTLA4'	Th'	TGFb'	MDSC'	NO'	ArgI'	CCL2'	Mac_M1'	Mac_M2'	IL12'	IL10'	apat'	nT0'	aT0'	T0'
4	0.0107583	2.01338	2.12199e-08	162.706	432.836	11.0546	7.2885	7.49357	51199.4	60177.4	251279	3.65013	0.00589808	0.00925036	0.0163523	4.22641	3357.21	115571	3.35104e-12	351.136	111.61	2203.56	0.142356	50.5789	0.143514	0.324826	1.39471	0.0161657	4753.87	5.70227e+07	4.44356e-05	1.19002e-10	0	0	0	1.51304e+09	0.124454	5.28532e+07	1.40273	30.4157	0.207086	1.38163e+08	4.15873e+08	0.000931978	0.00232396	0	59.4378	48293.4	249597
5	0.00176568	8.20651	9.00272e-09	56.2719	660.777	11.1788	8.01083	6.64148	33445.1	249390	118058	12.0409	0.00155929	0.0249603	0.0205207	5.94204	10817.6	87956.8	6.49903e-13	126.606	28.527	3282.84	0.271436	26.8082	0.899402	0.326638	1.45203	0.0251884	3108.5	4.14518e+08	0.000240834	8.62278e-11	0	0	0	2.21105e+07	0.0192051	6.8502e+06	0.247861	2.68322	0.338888	1.42782e+07	3.19891e+06	0.000109923	2.32534e-05	0	83.3191	133829	469654
17	0.00293649	3.34937	1.89325e-08	47.1496	639.262	11.8627	8.57008	4.09519	20728.6	94620	111440	3.55209	0.0179966	0.0949477	0.033946	6.60166	13006.5	190339	2.78706e-12	644.571	38.4508	17805.8	2.4333	49.2264	1.04083	0.38772	1.06212	0.0134671	1092.06	5.58988e+08	4.35068e-05	2.03471e-09	0	0	0	2.6663e+09	0.438915	3.71634e+06	0.247145	5.01717	0.1522	1.56666e+07	3.95025e+07	0.000270292	0.00055141	0	46.8401	193071	1.04274e+06
19	0.0022223	1.20595	6.48657e-08	191.689	934.991	10.5205	7.79011	8.97296	59375.2	193109	163555	17.791	0.0298928	0.00475787	0.00494987	7.05542	18852.9	314959	2.13815e-12	273.405	28.9703	2390.56	0.140503	27.3726	0.789014	0.261515	2.12435	0.0321892	2817.66	1.33128e+08	0.000112511
33	0.00228366	4.90393	7.90329e-09	78.0686	1154.79	10.3783	8.14131	7.85737	19319.9	96165.9	185169	7.48803	0.00266387	0.0616538	0.0166385	5.08295	17630.8	406238	1.16464e-12	204.987	141.699	16553.6	0.512165	27.7316	0.758487	0.251266	1.82217	0.151171	273.775	1.28935e+08	0.000198081
44	0.00895177	3.10292	3.86415e-08	81.6972	504.54	10.3277	9.22148	10.0915	18386	63005.3	90265	2.73699	0.0111381	0.0128961	0.0132885	6.00662	14308.7	114570	1.22338e-12	248.874	104.66	14258.5	0.0592829	25.8757	2.30872	0.304735	1.58934	0.0180829	1140.66	2.4403e+07	3.94626e-05	5.71559e-10	0	0	0	8.9001e+08	0.621718	3.88947e+07	1.90793	42.8184	0.132758	5.53878e+07	2.20076e+08	0.000701427	0.00227585	0	65.2862	831.866	7482.12
49	0.0143495	4.02039	2.16833e-08	118.647	630.229	11.7371	7.01025	5.63373	39914.4	104743	75930.7	3.31899	0.0895991	0.00117757	0.0420326	5.81287	18068.9	133200	7.33034e-12	167.281	24.7927	3600.68	0.392274	40.3028	2.08004	0.375525	1.54375	0.496422	856.042	7.31328e+07	0.000278504	4.39187e-10	0	0	0	1.3395e+08	0.134273	2.07957e+06	0.179501	3.29151	0.117581	1.47684e+07	2.68624e+07	0.000318178	0.00048417	0	75.389	459075	962583
52	0.00249177	0.870892	1.31238e-08	87.1778	1182.87	10.8739	7.48622	3.10995	12153.1	70939.5	60899.9	7.08383	0.0102585	0.00112431	0.00734544	7.21191	6948.85	466201	4.82452e-12	454.462	118.062	6160.11	0.704756	17.8104	2.47561	0.238682	1.31671	0.0858372	512.562	1.74199e+07	0.000186334	7.43944e-11	0	0	0	6.5252e+07	0.162539	4.91702e+07	2.37788	50.1321	0.15837	8.60599e+07	2.8325e+08	0.00104684	0.00288044	0	93.0031	170631	402533
57	0.0123732	1.79193	2.94949e-08	75.5286	2226.28	10.4027	8.81616	4.68001	21558.7	261270	109386	10.4229	0.0014967	0.00321998	0.0411661	4.01726	36628.9	384728	2.24886e-12	179.913	28.2715	1742.53	0.443454	62.5373	4.48653	0.441825	1.4462	0.0222972	480.546	7.01671e+08	9.226e-05	1.73458e-10	0	0	0	4.41736e+08	0.221786	4.5242e+06	0.324232	6.71031	0.215391	2.9308e+07	8.58051e+07	0.000533087	0.00129198	0	59.1803	98186.4	506664
59	0.00687689	2.29026	4.61791e-08	86.9715	777.655	11.508	7.08697	4.29005	51072.6	160324	172409	7.51583	0.00147428	0.0135161	0.0732408	4.95489	8800.2	472694	2.25368e-12	100.027	23.7082	21163.2	0.447732	44.2778	0.42305	0.184248	1.5937	0.00570271	154.066	5.51968e+08	7.75729e-05	5.24606e-10	0	0	0	7.92962e+07	0.0804416	3.07542e+06	0.459989	10.3184	0.121064	2.80091e+07	8.46716e+07	0.00107177	0.00266988	0	105.034	16130.6	59633.2
60	0.0106102	3.26656	2.91709e-08	124.3	930.59	11.3419	8.76424	8.68732	17663.9	206742	70759.7	1.27621	0.00254299	0.0236558	0.0167431	4.18421	4310.92	97148.5	9.02003e-13	158.089	124.148	6656.58	0.126877	30.1053	0.432623	0.437324	1.82937	0.0382807	846.295	4.62572e+07	0.000172492	1.50363e-09	0	0	0	6.63776e+07	0.203952	674683	0.238567	4.32104	0.0355763	1.57657e+06	3.27244e+06	0.000145583	0.000241452	0	94.8574	537485	1.50572e+06
65	0.00447196	7.73697	3.34512e-08	63.7281	1124.95	10.1632	7.89564	4.19691	19850.1	205078	73995.8	5.6741	0.00203515	0.0889289	0.0335041	4.09751	14722.2	369955	2.26074e-12	458.136	131.532	4829.89	0.110155	26.9855	8.46988	0.265471	1.70642	0.194011	729.916	4.6135e+08	0.00016124	1.6917e-09	0	0	0	6.43432e+07	0.0582925	466941	0.0814215	1.09287	0.07675	2.42393e+06	1.56785e+06	0.00010133	5.58067e-05	0	78.86	624053	2.99836e+06
85	0.0056747	0.844756	2.23723e-09	86.6253	1003.51	11.8428	8.83853	7.99632	21785.7	50216.5	201190	0.919573	0.0280796	0.00272454	0.00254367	5.91198	5129.77	290310	1.38839e-12	691.825	53.4792	3897.52	0.481443	73.0455	0.30059	0.384261	1.48692	0.0189874	2788.56	1.20093e+08	4.61428e-05	1.98709e-10	0	0	0	4.78236e+09	0.181708	1.19128e+07	0.295314	6.30786	0.147272	1.10222e+08	3.14521e+08	0.000695623	0.00164058	0	64.9282	57526.6	515456
87	0.00409495	1.00508	1.06494e-08	49.1039	1239.03	11.8844	9.58558	3.57872	42122.3	78352.1	161800	9.78357	0.00382096	0.0252645	0.026717	7.60046	6413.6	134704	1.04554e-12	348.056	142.085	12968.2	4.49829	26.0187	0.607099	0.306345	1.94129	0.0417531	1483.56	6.33938e+07	0.000177413	1.28473e-07	0	0	0	8.07103e+07	0.182552	381972	0.167395	2.91248	0.12406	2.67303e+06	4.38705e+06	0.000287246	0.000400254	0	37.0912	747510	2.2015e+06
94	0.0235498	1.6531	2.17805e-08	96.7868	1834.27	10.509	8.40785	8.88603	38729.1	198084	101480	1.72473	0.00501321	0.00584976	0.00982888	4.3779	9241.55	91475.9	2.14662e-12	518.185	179.07	17659.8	1.042	30.2067	3.55718	0.213126	2.16155	0.0283724	6634.33	2.0285e+08	0.000530491	5.0224e-10	0	0	0	1.54432e+09	0.4348	2.10085e+06	0.216476	4.39216	0.0885293	1.49147e+07	4.07733e+07	0.000391271	0.00088187	0	48.818	97531.9	993833
104	0.355427	0.362649	8.01289e-08	53.5783	1751.57	11.6539	9.74478	8.08095	21892.3	57397.7	91515.9	2.18982	0.0171602	0.0278691	0.0979311	5.25991	5503.29	128402	3.15317e-12	375.342	92.6036	61579.3	0.111995	64.3596	1.12757	0.267316	1.22877	0.00701973	231.655	2.49652e+08	5.06593e-05	5.59929e-10	0	0	0	3.00001e+06	0.0451153	1.74354e+07	2.12315	47.3308	0.27188	2.01895e+07	4.33043e+07	0.000633194	0.00111154	0	128.597	13357.8	33405.8
106	0.0228147	2.8787	4.35328e-08	88.7424	648.22	10.7972	9.72277	2.58217	18124	196447	82492.3	47.8265	0.00185946	0.013194	0.0234326	3.87953	4069.27	175247	4.56899e-13	431.088	68.3455	11377.4	0.32709	51.6245	3.2117	0.331731	1.72041	0.0465013	5423.84	1.80322e+08	0.000142878
110	0.00905537	3.87275	7.13845e-08	121.64	1075.32	11.0427	9.57259	4.52229	19643.8	180728	169977	3.37879	0.0467706	0.063423	0.108068	6.21005	11592.4	203615	5.39006e-13	419.414	119.228	4576.03	4.90051	45.2671	1.25783	0.296534	0.915103	0.178494	3522.92	5.78652e+07	7.12585e-05	2.67418e-10	0	0	0	1.05807e+08	0.128688	2.47118e+06	0.175452	3.18803	0.0875531	1.37719e+07	2.50315e+07	0.00024679	0.000370931	0	62.3526	441906	1.03067e+06
113	0.00441555	2.81982	2.54497e-08	107.101	1077.82	10.3897	8.44505	8.53665	13986.7	230308	68439.7	8.3836	0.0419833	0.04149	0.00517367	7.56402	12645	58140.3	2.72291e-12	599.376	50.5093	2620.3	0.0496651	58.8391	0.385612	0.234625	1.15777	0.0407401	829.649	1.84278e+08	0.000218527
119	0.0520615	2.25553	4.83122e-08	197.695	956.631	10.293	8.31589	10.6726	22054.3	173385	84561.8	1.65447	0.00326171	0.0223101	0.0402678	7.5752	12166	97973.9	3.17078e-12	310.013	64.1161	1841.43	0.503622	12.0542	0.449403	0.317331	2.58874	0.0259525	437.049	6.783e+07	5.53256e-05	9.48794e-11	0	0	0	3.0805e+07	0.110333	7.13422e+06	0.44315	8.85281	0.070486	3.69406e+07	8.54381e+07	0.000574723	0.00111327	0	115.845	280775	206568
122	0.00363827	2.60429	1.00513e-08	75.2724	1260.75	11.2351	9.6215	7.19326	49876.4	167531	110959	8.13513	0.0033338	0.00459662	0.0392347	4.56244	11860.2	88805.9	1.14048e-12	329.662	129.782	3145.59	0.145544	117.93	1.95116	0.201212	1.46761	0.109096	1448.48	9.10231e+07	0.000162654	8.79701e-11	0	0	0	2.00477e+08	0.0747586	5.19019e+06	0.220673	4.03541	0.0541496	9.10319e+06	1.4201e+07	0.000107143	0.000126034	0	85.5448	206710	687214
123	0.00374569	7.38105	2.21692e-08	167.455	1248.16	10.7581	9.51608	5.81909	36111.6	136944	79837.2	8.20308	0.00121199	0.0799137	0.0379985	6.18957	13689.6	261698	4.78422e-12	128.065	41.0126	7650.26	0.297989	66.6354	3.27956	0.171562	1.53371	0.0358911	701.82	1.92637e+08	9.51258e-05	1.26567e-09	0	0	0	1.09356e+08	0.215133	1.21497e+06	0.265542	4.847	0.232021	1.42795e+07	2.97886e+07	0.00075795	0.00135914	0	60.8718	660943	1.74064e+06
124	0.00618403	3.16196	1.02969e-07	42.2124	392.016	11.8344	8.70803	6.67044	32173.6	60450.5	97359.4	2.05975	0.0699297	0.00287062	0.105204	4.36973	51670.5	237489	9.11475e-13	412.996	95.9967	11206.4	0.413014	23.5212	1.23257	0.334849	1.64009	0.0237234	10113.3	1.56566e+08	0.000375949	8.86719e-11	0	0	0	3.18945e+08	0.107444	1.62395e+07	0.473347	9.03597	0.410105	1.26976e+08	2.63896e+08	0.000910568	0.00160989	0	76.5315	232018	825244
126	0.0101328	1.13145	3.17384e-08	86.1219	1622.44	11.3652	8.07876	7.08133	44887	106519	249248	9.59834	0.0673546	0.00866547	0.0270085	4.92342	6160.13	505237	1.34635e-12	497.694	102.84	2148.98	1.40759	69.3875	3.24955	0.603017	2.06851	0.00446122	693.045	1.11019e+08	0.000146017	6.97769e-10	0	0	0	5.97004e+07	0.0311393	795901	0.0850026	1.0695	0.139545	6.12383e+06	2.37987e+06	0.000146744	5.16294e-05	0	86.3003	217932	1.2034e+06
142	0.00719577	15.653	2.44878e-08	204.364	1328.57	10.9908	8.42525	6.98877	15200.9	64349.1	198502	8.6065	0.0516723	0.0106106	0.0437644	3.84777	7175.1	222125	1.07838e-12	312.35	55.4228	6179.35	0.156151	35.2579	2.44203	0.634509	2.23627	0.100181	491.712	8.95791e+07	0.00034336	1.47666e-10	0	0	0	1.70117e+08	0.080252	1.43134e+07	0.499326	10.7126	0.128909	1.06937e+07	3.04767e+07	0.000107152	0.000223786	0	125.953	35531.8	85036.4
143	0.00266311	3.84665	1.31604e-07	70.9379	1678.94	11.4617	8.9211	4.45459	41616.4	101498	78734.6	6.31158	0.0713108	0.0123767	0.0101445	5.62619	2440.35	349263	1.47324e-12	597.141	102.44	29285.9	1.45971	22.161	2.81768	0.440708	1.37621	0.142569	8986.07	4.6004e+08	0.00039233	1.9636e-10	0	0	0	4.57092e+08	0.183533	1.87029e+06	0.0838668	1.68993	0.0707286	5.70235e+07	1.50628e+08	0.000643768	0.00141741	0	60.7407	284684	851157
147	0.00449675	0.77246	1.75261e-07	67.2124	780.042	11.1933	7.70364	8.16007	51993.4	80029.6	85403.4	29.0799	0.0325172	0.0184239	0.0423691	5.30546	17184.9	115238	3.92391e-12	124.646	88.6102	50118.2	0.202987	61.8077	1.22256	0.42642	1.43268	0.0207696	3054.99	1.075e+08	0.000293551	1.9636e-10	0	0	0	4.57092e+08	0.183533	1.87029e+06	0.0838668	1.68993	0.0707286	5.70235e+07	1.50628e+08	0.000643768	0.00141741	0	60.7407	284684	851157
159	0.00560742	3.4479	9.26074e-08	106.326	525.652	11.4859	8.70139	6.06739	13212.6	59217.3	170848	1.22667	0.0619605	0.00102481	0.0838349	4.12636	27702.2	243092	2.08842e-12	587.515	54.3251	11150.5	0.0734374	75.9371	4.08419	0.445491	0.981672	0.066872	3307.48	1.10119e+08	0.000207468	3.05991e-10	0	0	0	4.11995e+07	0.0306732	1.79545e+07	1.03987	23.5431	0.125313	1.11713e+08	2.6281e+08	0.00165321	0.00321005	0	133.154	4114.03	21968.9
160	0.00405527	0.529429	1.02243e-08	100.337	2117.57	11.7216	8.25088	8.99616	43721.1	174861	59716.2	6.43139	0.0408058	0.0039115	0.00755421	7.015	6074.16	81660.5	1.79924e-12	492.614	147.863	3404.89	0.130991	78.597	1.44261	0.385534	3.67098	0.00958239	12590	6.06224e+07	4.49544e-05	7.48228e-11	0	0	0	5.55148e+08	0.0925998	2.78431e+07	0.764292	16.4059	0.061622	1.10068e+07	3.2458e+07	8.96583e-05	0.000187533	0	68.6507	50913.3	142537
167	0.0101889	0.834269	1.40926e-08	491.673	1057.75	11.1355	7.91286	8.41354	14929.9	53843.3	193653	13.9986	0.030278	0.0576202	0.0262924	4.48661	3479.59	148197	1.07277e-12	598.048	90.1418	53592.5	0.741959	14.0695	0.734085	0.322183	1.07373	0.00933111	603.81	2.80004e+07	0.000331115	1.36595e-09	0	0	0	3.27215e+07	0.0642133	5.3513e+06	0.694483	15.5896	0.156321	2.40578e+07	6.39237e+07	0.000802525	0.00174904	0	124.89	21591	59780.5
177	0.00857459	0.749347	1.1671e-07	90.3138	1109.2	10.164	9.05134	5.65662	47090	57041.7	130103	2.64936	0.00841789	0.0201736	0.0206667	4.69133	18150.6	96521.1	4.16905e-13	125.625	39.7487	5109.53	0.057334	24.6339	1.7955	0.218179	1.68244	0.091266	454.478	8.58941e+07	9.124e-05	1.77288e-10	0	0	0	5.60235e+08	0.106503	2.07711e+07	0.779712	15.879	0.243221	1.09069e+08	2.62386e+08	0.00102323	0.00206791	0	74.4409	134357	374167
184	0.0255661	0.781028	2.85814e-09	223.315	616.009	11.5552	9.63307	9.13026	16517.9	181313	255679	1.81573	0.0046512	0.0420878	0.0955903	6.38484	18644.3	95587.7	2.2357e-12	354.265	114.961	5664.72	0.0928881	45.161	1.82825	0.358219	1.4932	0.00617944	5512.55	2.35062e+07	9.69251e-05	4.2515e-10	0	0	0	2.29469e+08	0.169373	8.50433e+06	0.663671	14.4627	0.120478	2.82722e+07	9.40584e+07	0.000566237	0.00154572	0	116.771	34946.4	112345
201	0.00284007	44.4009	3.19032e-08	236.708	774.676	10.0925	9.60617	4.93578	30014.2	52229.8	214642	6.71896	0.0017925	0.0180708	0.0150702	3.86279	18468.5	286136	3.52957e-12	120.818	58.5432	44723.9	1.08469	20.1478	1.09454	0.443261	1.87569	0.0222771	641.222	4.67386e+07	7.33351e-05
202	0.0078598	3.56158	8.65872e-09	93.7338	949.52	10.4284	7.04576	4.5962	17264.4	138255	107563	9.45618	0.00121837	0.0682969	0.0239183	5.22497	9772.51	255802	3.24314e-12	649.113	27.3466	4089	2.0401	40.1762	3.92421	0.489753	1.0237	0.0143457	667.781	1.42779e+08	9.00211e-05	1.73223e-10	0	0	0	1.59352e+09	0.216466	4.08427e+06	0.131516	2.70248	0.0458916	1.74772e+07	5.12433e+07	0.000153126	0.000346584	0	72.3381	125242	785778
204	0.00524209	6.72489	2.19053e-08	85.3251	731.231	11.31	7.37411	5.99569	14651.9	84212.5	123713	2.18209	0.032012	0.00572908	0.00723649	6.46271	8718.8	37032	2.68593e-12	538.51	161.394	1966.12	0.675165	118.712	0.497593	0.414693	1.12293	0.0276626	1552.84	1.09266e+08	0.000164199	7.04259e-10	0	0	0	1.34377e+09	0.172214	1.00777e+07	0.604124	12.4868	0.0703805	1.44821e+07	3.20131e+07	0.000228997	0.000403153	0	61.1527	89520.5	233402
206	0.00651838	3.41349	8.39105e-08	87.6284	1132.77	10.0497	9.13294	7.01892	12994.9	240042	110684	8.51399	0.00584955	0.00159121	0.00847776	4.74533	12408.5	121743	2.4354e-12	646.935	159.86	10687.9	0.274804	17.8363	1.63299	0.315755	1.67811	0.086312	927.525	3.05434e+08	0.000296126	2.07659e-10	0	0	0	2.29591e+07	0.0362659	1.78751e+06	0.131135	1.67653	0.19105	2.98326e+07	1.32115e+07	0.00047048	0.000197136	0	82.0466	571823	1.32491e+06
208	0.008175	3.48918	7.47758e-07	54.5563	575.144	11.5929	9.09076	5.13233	21217.5	219578	98833.1	6.17903	0.00143993	0.00540969	0.103125	5.43204	9613.23	449615	1.43117e-12	424.81	66.3014	8752.27	0.283382	12.8797	4.568	0.654652	2.67552	0.0690496	2669.01	1.16122e+08	3.29626e-05	4.20598e-10	0	0	0	2.52616e+08	0.204483	1.72144e+07	1.59354	30.1205	0.564407	5.61836e+07	1.35549e+08	0.00126624	0.00262452	0	60.5612	254438	915699
209	0.00877267	0.713875	5.8663e-09	194.562	879.757	10.8493	7.1338	4.6909	44108.5	119049	51796.5	11.804	0.0158881	0.0108309	0.013827	6.53596	9517.88	339516	7.32319e-13	246.847	45.5651	2870.77	0.560437	76.5127	0.618426	0.467636	1.32799	0.0107779	1221.26	1.33966e+08	0.000981805	2.24958e-10	0	0	0	1.33275e+08	0.173295	2.48595e+06	0.24637	4.66335	0.126497	2.01861e+07	4.44354e+07	0.000495979	0.000921161	0	56.4026	249865	929831
210	0.00545224	1.1468	4.03547e-08	95.4986	684.771	11.0837	9.15963	7.12106	56461.1	149589	150499	20.6396	0.00355018	0.0981399	0.00291854	5.24081	20250.9	227436	3.95334e-12	157.589	33.6329	15710.3	0.693569	35.0998	2.5098	0.439946	1.27305	0.00713928	1253.67	5.23242e+07	3.14411e-05	2.60661e-10	0	0	0	7.58838e+08	0.152907	2.00388e+07	0.964998	21.7017	0.478478	1.04374e+08	3.82185e+08	0.00128493	0.00388036	0	41.8461	2159.79	11834.3
213	0.00170916	5.52309	7.25937e-09	310.074	636.302	10.9738	8.46476	5.80051	36302.2	172087	57711.6	32.0043	0.00434474	0.0135936	0.0541946	7.53166	8160.84	142726	1.30054e-12	570.784	24.4787	4923.46	0.540134	17.9722	1.24947	0.163576	1.17536	0.021125	2239.36	9.49965e+07	0.000140844	1.38426e-10	0	0	0	1.15454e+09	0.0825077	1.88289e+07	0.685025	15.1305	0.0815491	5.06711e+07	1.28631e+08	0.000477208	0.000986109	0	79.002	5862.65	42825.6
216	0.00814502	12.5687	1.19763e-07	67.5332	1084.86	10.4916	8.68427	6.31376	53548.2	218771	64037.2	6.12843	0.00940782	0.0182151	0.0188326	7.43704	7022.54	416390	8.90719e-13	662.138	165.779	19580.1	0.253511	29.9246	0.31075	0.242745	2.01417	0.0528524	3244.16	8.45852e+08	0.000460651	8.87548e-10	0	0	0	2.31022e+08	0.695865	3.37016e+06	0.588829	12.2123	0.220677	1.56274e+07	5.08568e+07	0.000688443	0.00186685	0	63.8071	208742	959268
220	0.0186496	0.820052	6.41381e-08	92.3547	1284.73	11.1882	9.31316	11.8742	29070.6	89624.4	209733	9.25847	0.0021816	0.00210146	0.00629564	6.51962	14698.9	152854	3.72003e-12	350.582	125.845	2074.88	0.151865	19.7796	1.98997	0.432115	0.825594	0.0103547	501.272	2.66536e+08	0.000514566	2.86395e-10	0	0	0	1.22218e+08	0.103726	1.88063e+06	0.166008	2.82848	0.235679	6.82416e+06	9.89508e+06	0.000154135	0.000181593	0	72.3387	437921	1.29566e+06
221	0.00676247	7.97155	2.29944e-08	185.2	1015.53	11.8795	9.11919	3.63699	34990.5	67507.1	58504.4	15.2717	0.00280033	0.0261405	0.0119125	6.64771	16293.3	366596	9.23245e-13	606.224	24.9196	13028	0.225285	57.8835	0.863437	0.378519	1.85045	0.0159802	2326.63	2.68177e+08	0.000219418	4.9279e-11	0	0	0	3.22358e+08	0.0984765	1.46255e+07	0.337223	7.22295	0.150558	3.55005e+07	9.90045e+07	0.000218062	0.000480446	0	108.841	63765.8	328125
227	0.0581363	1.85536	2.05794e-07	169.743	624.823	10.5337	7.95452	7.68709	13351	114690	232056	1.3825	0.00195233	0.00965064	0.0452171	4.93285	2794.69	84663.5	3.48281e-12	337.85	169.495	4009.1	0.209148	44.236	1.41454	0.380855	1.79937	0.00847897	3907.43	3.55006e+07	0.000234783
229	0.047825	1.67933	3.23155e-09	105.264	1307.78	10.3389	7.67564	7.55979	43363	147536	158052	5.00269	0.0709061	0.0446893	0.033047	4.04139	12283.8	71701.4	3.12412e-12	404.852	94.4517	7761.04	0.250934	84.6278	1.30701	0.353417	1.74748	0.159927	807.161	1.25393e+08	0.000676922	1.16267e-09	0	0	0	2.13791e+09	0.567543	5.12025e+06	0.626586	13.5062	0.162808	3.17029e+07	9.92329e+07	0.000983898	0.00255566	0	82.5868	50523.5	331665
231	0.0103949	0.864201	1.04598e-07	129.634	1466.86	10.0192	9.84126	7.36006	34005.8	189002	116889	1.53508	0.00459817	0.00501259	0.0607038	4.38569	11230.6	90206.2	1.79324e-12	618.697	71.2083	7074.39	0.102555	20.3433	0.653098	0.361676	1.85624	0.0544771	1572.28	1.96214e+08	0.000107203	1.80259e-10	0	0	0	3.77851e+08	0.0965294	1.53328e+07	0.512212	10.4408	0.117269	5.58114e+07	1.23977e+08	0.000471871	0.000869663	0	111.804	105679	281636
244	0.012357	3.00723	6.88869e-08	79.6377	892.722	10.3512	7.37939	8.27062	16871.8	105842	105240	5.80162	0.00316053	0.00383726	0.0648437	5.11	8570.41	127041	5.97967e-13	230.189	73.1236	2210.2	0.660172	39.2298	4.25177	0.18581	1.72419	0.0421952	3059.97	9.0943e+06	0.000119264	1.89653e-10	0	0	0	2.43505e+08	0.0427769	1.9818e+07	1.29681	29.3519	0.175955	1.07426e+08	2.89914e+08	0.00179462	0.0040008	0	80.893	3201.59	11012.4
247	0.00635559	4.09784	3.1004e-08	262.691	851.511	11.7303	9.15146	5.84928	13824.9	112590	222818	14.4543	0.00965261	0.0265343	0.0122512	5.41498	3069.12	82729.1	2.70496e-12	286.252	23.087	31397.1	0.790274	20.6011	1.76316	0.26634	1.59634	0.0280008	1320.86	3.73371e+08	3.09776e-05	2.96966e-10	0	0	0	8.81884e+07	0.0857409	511727	0.0502034	0.839689	0.0795896	7.28552e+06	9.19985e+06	0.000179877	0.000187382	0	73.5749	387386	1.16401e+06
248	0.0193398	9.4264	1.92731e-08	55.8232	1389.52	10.4255	7.10954	9.64881	58492.2	222992	242771	9.54089	0.0534972	0.0012133	0.0450915	5.86263	14867.5	97387.7	1.62971e-12	214.95	44.7418	6464.91	0.285029	36.7102	1.60927	0.423831	1.1709	0.00878033	4915.96	1.42654e+07	0.000137726
255	0.0133676	3.53983	1.96511e-08	296.851	2176.18	10.3833	9.29417	5.86834	16359	120983	82021.4	13.6949	0.0759933	0.00284932	0.010185	5.21945	7622.14	378405	9.88428e-13	219.158	58.1073	35264.3	0.876541	37.4501	2.35336	0.383974	1.29803	0.0501096	177.57	6.64774e+07	0.000840519	3.14042e-10	0	0	0	1.50255e+09	0.463315	7.2164e+06	0.519829	10.7953	0.123283	1.78448e+07	5.48978e+07	0.000331969	0.000830955	0	53.6792	113793	998281
265	0.00609691	3.3121	1.38993e-08	111.057	844.99	11.4397	8.54339	8.46454	18585.1	238605	144898	8.09245	0.00108273	0.0160029	0.0920504	4.13346	7531.2	158156	2.06695e-12	373.836	163.142	45362.4	0.11522	40.9755	1.34507	0.414037	1.83874	0.0375614	1165.76	3.8645e+07	0.000183864	2.00613e-10	0	0	0	3.26197e+08	0.0888446	1.01761e+07	0.346584	7.62708	0.18004	7.70816e+07	2.1526e+08	0.000672352	0.00154463	0	105.234	14768.7	56206.2
268	0.0315477	8.86407	1.58439e-08	105.904	1135.1	11.4417	8.43219	8.12731	13696.6	221531	212132	29.7887	0.00105806	0.056364	0.0124071	5.35476	155441	102480	1.43902e-12	641.158	20.3682	1998.08	1.51634	80.4902	1.34848	0.248122	2.83471	0.0147231	445.569	5.73523e+07	3.82181e-05
272	0.00355993	10.7316	1.1159e-08	90.9766	1034.98	11.0686	7.72984	3.45536	14768.3	99547.6	56238.2	33.555	0.00826183	0.0851262	0.0370586	7.38662	12887.1	328669	1.85128e-12	539.914	32.1895	3575.16	0.749143	28.5416	4.79227	0.299928	1.19449	0.00739605	2070.58	6.52685e+07	0.0005547	1.54014e-10	0	0	0	9.15683e+08	0.130133	4.10479e+06	0.0617623	1.30756	0.0572599	1.67281e+08	4.84023e+08	0.000640955	0.00153193	0	117.903	231316	763880
275	0.00997099	8.49054	9.52745e-09	260.801	580.768	11.3742	7.18923	3.76246	38073.3	52538.4	65033.5	5.07189	0.00153672	0.005949	0.0341031	4.24895	7826.97	64489.9	1.86039e-12	110.177	23.5074	3338.82	0.167632	66.1424	1.65297	0.480703	0.909691	0.0242439	1244.1	1.88383e+07	0.000492473	9.15364e-11	0	0	0	5.43999e+07	0.0212956	4.75211e+07	1.35264	30.6331	0.173993	1.22461e+08	1.79051e+08	0.000897772	0.00107484	0	118.768	4805.08	14714.5
278	0.0117641	3.77894	3.72295e-08	120.278	742.436	10.507	8.51615	7.21263	48050.9	241818	94283.5	5.88696	0.0245089	0.0145244	0.0488552	3.90737	26571.3	235183	1.26542e-12	544.083	144.802	3201.06	0.181923	29.4215	14.6872	0.276462	1.49527	0.0172747	1564.63	3.02637e+07	0.000701124	3.39413e-10	0	0	0	4.86695e+08	0.297815	1.87132e+07	1.27635	26.603	0.449606	6.50415e+07	2.08576e+08	0.00111276	0.00298969	0	52.2615	104666	360388
281	0.00433306	1.2896	2.11288e-08	189.268	748.583	11.7357	9.98706	5.69964	54559.6	69822.1	74730.3	4.5319	0.0105979	0.00380915	0.019818	5.31532	55494.6	294760	2.96059e-12	222.267	31.4907	7547.66	0.689818	29.1163	2.22211	0.199474	1.12599	0.0370093	1135.59	3.15464e+08	0.000194103	1.06287e-10	0	0	0	9.67514e+08	0.048488	5.14853e+07	0.817576	17.883	0.222359	2.03487e+08	4.18701e+08	0.000824311	0.00140042	0	56.8433	6019.98	19494.9
285	0.0124742	9.51029	4.06216e-08	258.122	814.111	11.9062	9.10193	7.39388	51704.9	64803.5	104404	3.19207	0.00162246	0.00724281	0.00768928	3.96528	15270	100631	1.67599e-12	648.297	126.94	5754.16	2.27945	38.6764	4.8559	0.206827	1.34041	0.0174173	187.238	3.00116e+08	3.27275e-05
291	0.0114599	6.47527	3.4524e-08	103.629	1298.47	11.0047	9.26207	7.05303	39083.5	110713	72951.7	4.77899	0.00100108	0.00208339	0.00633987	4.06066	24177	62511.2	3.51575e-12	154.348	146.691	8484.79	0.901679	47.5286	0.504843	0.455525	2.79469	0.00601039	2359.07	2.16351e+07	0.000886021	4.35734e-09	0	0	0	2.88297e+08	0.341367	5.41151e+06	1.00799	19.3331	0.400943	1.38053e+07	3.14889e+07	0.00063426	0.0012277	0	51.6798	417743	1.3199e+06
292	0.00252918	1.22138	3.50114e-08	119.124	970.654	10.4148	7.8464	11.1641	54945	55298	228042	3.02235	0.0423658	0.0152607	0.0135905	6.72519	3902.57	132489	3.61966e-12	697.784	104.368	10019.6	0.0319532	36.7978	18.1369	0.429336	1.69572	0.00404112	3376	8.23127e+07	5.23156e-05
293	0.00883008	1.72633	4.32073e-08	132.959	5993.79	11.7623	9.98159	4.26038	18505	83781.2	61194	7.09073	0.00245279	0.00108813	0.00557022	7.40651	3496.78	320339	1.56023e-12	304.816	143.86	16056.6	0.474619	29.1833	8.85598	0.448334	1.53888	0.0147408	293.602	6.42262e+07	0.000114246
298	0.00728563	2.45937	1.04823e-08	72.274	739.465	11.2849	9.04277	10.457	49648.4	85574	52410.8	1.86908	0.0975653	0.00418351	0.0312248	3.92373	13477.9	498312	8.65819e-13	511.689	158.278	40413.9	0.24372	22.5465	5.61621	0.367698	1.01878	0.0554256	253.611	1.15687e+08	0.000354994	1.35855e-10	0	0	0	2.42618e+08	0.229036	1.85979e+07	1.10702	23.0567	0.145439	1.95461e+07	6.01678e+07	0.000301835	0.000752674	0	63.8594	94000.1	435248
302	0.032301	2.26283	2.90028e-08	112.954	771.211	11.4736	9.80499	8.57392	61602.8	83483.3	68180.1	5.362	0.0128404	0.0116979	0.00954589	5.98852	5222.02	149135	2.50749e-12	581.183	47.983	36664.3	0.696302	32.815	7.96801	0.277267	0.965043	0.0031565	269.898	3.91203e+08	0.000132129	3.24611e-10	0	0	0	2.42793e+08	0.205785	3.82102e+06	0.452967	8.61559	0.175111	1.91749e+07	4.43274e+07	0.000562741	0.00109946	0	59.8739	164114	1.02543e+06
313	0.0174066	2.72003	2.85857e-08	59.0741	789.992	10.9988	8.34099	9.50003	29961.4	58436	64246.2	8.48367	0.0745012	0.0119291	0.0941977	6.84786	11258.5	238819	6.04962e-12	586.387	156.17	21467.7	0.257525	10.3374	1.35974	0.229521	1.50667	0.0146273	2064.82	3.59446e+08	0.000199425	3.12857e-10	0	0	0	1.56071e+09	0.115271	6.03882e+06	0.24341	5.28754	0.113866	2.68918e+07	7.01887e+07	0.000285271	0.000595718	0	44.5488	13599.2	63134.7
318	0.00598599	1.57886	1.34269e-08	97.0559	1851.13	10.347	7.63363	8.17813	20035.8	107772	88521.2	23.9661	0.00380093	0.0125692	0.0231216	4.30107	4785.02	98291.6	2.21917e-12	186.684	43.5602	58974	1.25869	25.9408	1.53142	0.279822	1.90994	0.0140474	17699.7	3.49372e+08	1.25628e-05	1.21813e-09	0	0	0	2.04366e+08	0.12672	664570	0.108266	1.94152	0.0799058	1.62863e+06	2.68682e+06	7.60828e-05	9.1275e-05	0	78.566	461576	1.1269e+06
323	0.00505901	1.10973	4.56264e-09	182.028	2581.38	10.2755	8.95724	8.78546	16002.3	57599.3	52663.6	4.13868	0.0162023	0.00828962	0.0184705	7.72457	17451.5	304551	1.23463e-12	378.638	76.5903	17247.1	1.21933	98.2248	0.454603	0.231716	1.4827	0.0342058	159.268	1.74946e+08	5.48083e-05
326	0.00416936	7.18328	7.71986e-09	203.387	662.492	11.6105	9.38155	5.89654	43074.6	137511	70357.2	12.1308	0.00181589	0.0294348	0.219649	5.3963	17948.3	70463.2	1.2689e-12	638.845	67.5026	20479.5	0.950946	33.6833	1.17375	0.433743	1.34471	0.0215811	1631.78	7.00243e+07	0.000102074	8.77461e-10	0	0	0	1.38302e+07	0.0787299	2.0197e+06	0.500944	11.2921	0.0811671	1.17759e+06	4.03124e+06	8.86901e-05	0.000210834	0	127.225	14777.1	58127.9
335	0.00400943	5.38778	2.27955e-08	131.775	269.251	11.2244	8.17316	4.78301	26204.9	130422	115960	8.42828	0.00655529	0.029023	0.0118168	4.25943	15455.4	257046	1.93256e-12	143.551	22.2341	8248.33	0.716735	143.94	0.230293	0.325272	1.36982	0.0241402	11942	5.27639e+07	4.94427e-05	2.34368e-09	0	0	0	4.51494e+06	0.022045	196351	0.0704286	0.763305	0.105704	1.96529e+06	477200	0.000143722	3.43674e-05	0	78.1525	296724	1.29604e+06
337	0.000400034	6.05949	2.51239e-08	81.248	632.234	11.6168	9.00261	9.75448	14140	54283.6	233479	4.04748	0.0108335	0.0015188	0.0283074	5.96654	9979.92	133642	1.51883e-12	130.372	123.606	9553.75	0.35622	60.3531	6.23529	0.334963	1.07803	0.00758759	1500.95	9.4256e+07	0.000113589	2.21626e-10	0	0	0	6.1013e+08	0.134444	8.83211e+07	2.63757	59.1303	0.643031	1.34983e+08	4.6132e+08	0.00103247	0.00290427	0	42.767	963.078	3827.17
339	0.00338363	1.63017	1.3243e-08	202.214	187.782	10.7346	9.27835	7.78133	16401.8	142046	175060	24.3402	0.0015442	0.0330609	0.0192928	4.01026	5015.3	188247	2.90374e-12	499.523	114.285	20837.4	0.200043	56.3487	2.1861	0.66224	2.23111	0.0327087	5050.24	6.8932e+07	5.35224e-05	1.35343e-10	0	0	0	1.27364e+08	0.123511	1.12946e+07	0.467064	10.0756	0.0771517	1.73665e+07	5.42618e+07	0.000193242	0.000472369	0	112.724	44838.7	133486
352	0.00397992	3.12373	6.53019e-08	184.198	2158.83	10.8218	7.73214	7.42781	34535.4	186597	60155.8	77.3283	0.00119884	0.035428	0.030863	5.3639	4900.47	139971	2.32607e-12	445.386	147.36	51120.1	0.33349	68.5541	0.957579	0.430906	1.46233	0.0109521	4205.44	1.69191e+08	5.12672e-05	2.0305e-10	0	0	0	2.94127e+07	0.0593213	3.92537e+07	1.77617	39.2806	0.125143	3.5691e+07	8.53328e+07	0.00041919	0.000813748	0	123.298	15188.5	38327
358	0.00841545	2.96941	4.44724e-09	44.8366	728.376	10.6864	8.27893	9.29593	29235.3	65767.8	66104.9	11.0341	0.00136881	0.0131571	0.0572223	6.90698	6615.42	110281	1.74162e-12	281.658	50.0304	7226.1	0.965492	68.0277	0.95339	0.370502	2.52335	0.00664916	1774.3	1.44441e+08	0.00044324	2.15691e-10	0	0	0	6.80141e+07	0.192747	1.00209e+07	0.639824	13.7563	0.199141	3.90533e+07	1.33744e+08	0.000635487	0.00179721	0	117.64	55741	159954
364	0.00632181	5.68919	2.86303e-07	102.549	669.279	10.9942	7.54476	5.55448	31118.8	69497.7	186714	4.89923	0.01741	0.00561524	0.0663542	6.35678	10490.6	73380.1	3.86934e-12	435.116	40.4691	30003.1	0.125657	34.8837	0.873455	0.415929	1.67534	0.0477531	2196.4	2.01897e+07	0.000527475	2.19214e-09	0	0	0	3.44187e+09	0.384755	3.13048e+06	0.376877	8.18542	0.174189	2.391e+07	6.50211e+07	0.000734945	0.00164799	0	42.1615	19401	128735
367	0.000683329	7.08621	1.25612e-08	32.039	1864.24	11.8535	9.80987	4.27001	15412.7	162267	57917.5	30.4028	0.0274228	0.00751003	0.0217726	5.37267	43347	165350	9.20795e-13	190.477	34.3633	3630.58	1.33582	21.8693	3.08182	0.403797	1.20894	0.0248085	4075.2	2.1858e+08	6.62911e-05	3.5723e-10	0	0	0	7.9879e+08	0.193047	3.44771e+06	0.17762	3.08634	0.310965	2.82647e+07	5.03865e+07	0.00035592	0.000540537	0	67.6845	343864	2.33179e+06
369	0.0469738	5.0741	3.96982e-09	243.81	1548.94	10.7865	7.34284	5.64065	19049	139278	146707	22.2139	0.0132518	0.0015004	0.0659068	6.99017	19410.3	78660.1	4.98196e-12	183.388	117.843	2289.46	1.13407	44.0022	1.66125	0.628555	1.99308	0.131293	6287.95	9.8497e+07	9.04121e-05	1.26789e-10	0	0	0	5.14427e+07	0.0729776	2.67428e+07	0.753292	16.4821	0.110074	7.96584e+07	2.07221e+08	0.000574987	0.00122961	0	126.057	30410.4	66625.2
377	0.00202973	2.9502	4.1217e-08	113.511	490.091	11.1704	9.89209	5.207	19200.5	164113	263558	5.30083	0.00360764	0.0391525	0.00385232	4.67966	30583.3	161700	1.48904e-12	192.168	148.356	1940.11	0.548522	104.902	3.06231	0.510037	1.69038	0.00312095	1721.54	1.16702e+09	0.000218101	6.8176e-11	0	0	0	5.32965e+07	0.049547	2.1633e+07	0.478813	9.3053	0.251424	4.55658e+07	6.83403e+07	0.000257658	0.000317051	0	126.578	199644	66508.6
388	0.00639123	2.59372	1.39141e-07	175.303	785.372	10.0471	9.2304	6.61084	54508	98622.1	193237	3.22733	0.0143338	0.0782344	0.00794521	4.11488	11389.4	153558	1.76893e-12	581.672	58.8724	2633.72	0.291994	55.7127	0.593387	0.288433	1.80759	0.173674	1012.55	1.91515e+08	0.000116303	2.25305e-10	0	0	0	2.01879e+07	0.102227	2.03348e+07	1.06385	22.9605	0.310822	1.71546e+07	5.00543e+07	0.000237691	0.000551323	0	127.141	41339.3	47826.5
389	0.0184467	7.61894	3.74985e-08	82.0168	1113.43	11.9923	9.90316	10.295	31300.1	76696.6	64287.7	1.25296	0.0869385	0.0178462	0.0555524	6.65794	11196.8	83171.4	3.11419e-12	293.406	113.248	4164.05	0.432785	17.6336	3.65621	0.493984	2.91964	0.00721453	2339.57	8.74901e+07	0.00105272	2.2574e-09	0	0	0	9.6212e+08	0.485884	1.82165e+06	0.482529	9.78395	0.133701	1.81995e+06	4.51766e+06	0.000132266	0.000251169	0	53.6926	176071	875993
400	0.004844	7.87286	2.11429e-09	148.234	750.738	10.2608	9.39646	5.44274	27892.9	139457	52818.2	11.1544	0.0596203	0.00253222	0.017263	6.68697	12226.6	312909	7.81018e-13	447.505	65.5608	5618.71	0.829372	42.3743	1.04855	0.203576	1.36355	0.0125182	913.688	3.81395e+08	0.000262263	1.79895e-09	0	0	0	3.5596e+08	0.264009	2.41711e+06	0.223503	4.27863	0.265124	8.84398e+06	2.0901e+07	0.000211669	0.000404533	0	41.7878	457904	1.39559e+06
401	0.00330726	5.22856	6.75279e-08	107.66	756.346	11.9575	9.06211	9.35785	46939.8	54140.2	224498	5.48597	0.0114648	0.0434018	0.0037707	5.16443	13742.1	95149.4	1.12689e-12	302.054	147.679	24667.3	0.161266	14.9551	1.89868	0.320667	1.32524	0.0202193	2302.42	5.987e+07	3.40928e-05	6.01034e-11	0	0	0	1.40921e+08	0.0311486	7.50866e+06	0.106655	1.54627	0.0980521	9.89301e+07	4.99244e+07	0.00032773	0.000145665	0	88.2037	360027	1.04472e+06
410	0.0253283	34.5484	2.88775e-08	277.345	618.142	10.0889	9.11199	9.8477	24595.7	194845	78493.6	21.43	0.00215103	0.0532685	0.0295138	4.35042	38605.6	127438	1.18524e-12	186.018	163.554	16998.2	0.394982	30.9104	1.05513	0.235902	0.717155	0.0192293	908.698	1.6527e+07	0.000364857	4.71229e-10	0	0	0	4.56521e+08	0.191456	5.9828e+06	0.488432	9.67366	0.259462	1.68916e+07	3.95152e+07	0.000351161	0.000676361	0	73.306	208229	686566
417	0.00378563	1.44719	2.09373e-08	164.201	1416.03	10.15	9.79288	5.24347	26870.4	106835	79968	6.26062	0.00141025	0.0813929	0.00576141	7.59131	10275.6	210808	7.75905e-13	578.057	105.355	21352.8	7.80816	47.1517	0.587708	0.366749	1.29061	0.015661	2923.89	4.68297e+07	1.75362e-05	4.05185e-09	0	0	0	2.94269e+09	0.167672	1.2223e+06	0.0390662	0.686782	0.0313013	1.89001e+07	3.24437e+07	0.000156189	0.000216097	0	41.786	283109	2.38904e+06
421	0.0116873	12.4229	1.72308e-08	71.9051	396.321	10.7689	8.54899	7.71518	39158	154422	63357.4	35.1613	0.0199156	0.0304857	0.0759195	4.64706	9119.58	188448	3.0178e-12	364.944	51.8081	24372.2	0.236114	11.9598	3.0169	0.456227	1.28342	0.0112451	850.97	6.72005e+07	0.00029981	1.53401e-10	0	0	0	9.33676e+07	0.195849	3.9585e+06	0.235013	4.82875	0.204811	3.71065e+07	1.08676e+08	0.000556371	0.00135512	0	105.062	101369	364689
425	0.00164918	4.36137	8.57705e-08	192.84	1292.29	11.1835	7.50908	12.3546	35489.7	59875.3	124257	3.51073	0.00221065	0.00904132	0.0387936	4.55112	8771.71	242482	2.90811e-12	135.584	93.33	14542.1	0.26804	48.7469	1.48521	0.474413	1.29405	0.0845242	7407.54	3.9461e+08	0.000289848	7.17612e-10	0	0	0	2.32828e+09	0.146277	1.93996e+07	1.58184	35.5509	0.257321	3.06973e+07	8.22698e+07	0.00064741	0.0014143	0	29.0666	1127.54	6142.82
439	0.00649482	2.65968	1.66016e-08	132.512	693.088	11.6979	7.18446	6.03383	15951.6	150733	87481.8	4.45777	0.0663918	0.0120423	0.00277302	4.10921	16806.1	159530	1.57999e-12	453.865	42.5246	4959.2	0.496938	70.6199	0.510872	0.307211	1.3363	0.0158631	7187.86	7.63638e+07	8.16736e-05	3.51818e-10	0	0	0	2.79519e+08	0.266786	8.79034e+06	0.734633	14.2913	0.202904	6.79425e+07	1.97186e+08	0.0013918	0.00345196	0	88.0776	415207	1.12438e+06
444	0.00832015	1.93155	1.26948e-07	41.482	1801.37	11.3552	9.71748	5.40546	19135.6	213125	120021	5.5231	0.00197365	0.00731385	0.00538806	6.59983	4700.21	393830	2.15805e-12	367.016	117.599	2505.69	0.524114	34.1798	2.5597	0.302918	1.70047	0.0750369	330.333	2.45792e+07	0.000134655
450	0.0326162	3.73517	9.52137e-08	75.0389	861.32	10.7215	9.19961	8.03676	27111.9	120149	145057	5.37891	0.00784877	0.00312184	0.0158316	4.14514	10880.9	306397	3.00735e-12	318.859	78.7655	19357.3	1.69391	77.4539	1.06485	0.191452	2.21803	0.0127063	1017.92	5.5357e+07	7.21731e-05	1.67326e-10	0	0	0	3.2621e+08	0.122181	1.15705e+06	0.0873724	1.53641	0.0419116	3.13883e+06	5.57394e+06	6.88591e-05	8.7688e-05	0	72.2019	205393	1.19087e+06
467	0.00799224	8.44574	1.06183e-07	144.067	1175.04	11.0171	8.22181	8.64352	13249.3	127201	250080	2.05388	0.0110114	0.0107052	0.0274263	3.80488	19742.7	66311.8	1.3522e-12	513.133	40.1516	4710.38	0.483523	24.2463	1.9292	0.348879	1.65996	0.043564	384.818	6.56758e+07	0.000422565
469	0.00233684	24.4283	5.7024e-08	118.362	913.45	11.1042	7.92597	3.43316	51285.2	147163	84948.2	0.746168	0.0642771	0.0320301	0.0106003	6.66783	9374.82	72243.1	2.74202e-12	137.03	97.4531	15545	0.0524009	67.4164	1.49921	0.352591	0.869622	0.0589553	282.328	1.68421e+08	0.000400432	1.63621e-10	0	0	0	2.65666e+07	0.179747	8.21152e+06	1.17619	23.3417	0.0856848	1.59088e+06	4.73343e+06	6.94815e-05	0.000142155	0	86.0253	266784	533774
477	0.00280624	25.6157	1.157e-08	152.604	1173.85	10.0853	8.21612	6.83504	12390.6	107128	72186.8	2.49134	0.0255231	0.00137375	0.053174	6.85697	3165.21	216518	1.13752e-12	407.265	80.2298	33247.6	0.262662	34.9335	0.646177	0.471412	1.61634	0.0686435	470.273	1.02831e+08	0.000215824	1.36209e-09	0	0	0	1.15525e+09	0.128927	5.81807e+06	0.429028	9.09962	0.176488	3.87603e+07	9.19527e+07	0.000724409	0.00142615	0	36.6271	31586.9	110174
484	0.00990584	12.791	4.8639e-08	58.3461	406.798	11.3157	7.63763	8.35556	46263.1	87695.2	199959	18.8797	0.0114852	0.0818677	0.137585	5.06567	15178.8	207979	1.36028e-12	406.448	125.553	6323.66	1.07261	28.7849	1.72262	0.271397	0.987758	0.00613652	6815.2	1.47191e+08	2.97819e-05	2.82895e-10	0	0	0	5.74245e+08	0.334865	1.19299e+07	0.655937	13.4567	0.327904	7.21114e+07	2.31802e+08	0.000991012	0.00267657	0	68.2822	267521	895631
486	0.0079774	2.18125	9.05271e-08	50.2971	246.411	11.0843	7.85927	6.59488	55552.7	69373	54116.2	12.3865	0.00177176	0.072858	0.0751033	5.47075	29235.5	100962	1.39565e-12	500.189	86.2074	54504.8	1.42377	44.6977	1.90396	0.262317	1.2392	0.0386847	1742.06	2.0645e+08	0.000233739	2.60952e-10	0	0	0	4.72459e+08	0.0819969	1.13946e+07	0.498433	8.48256	0.19752	3.14646e+07	3.90386e+07	0.000336152	0.000355017	0	68.4673	211497	1.01025e+06
490	0.00955752	2.71003	6.66957e-09	226.608	941.265	10.6487	9.54467	6.94656	26021.6	103929	51658.2	3.53937	0.00295867	0.0084031	0.0272005	5.86651	10564.9	196710	6.20669e-13	614.438	35.3333	7906.36	0.858745	39.4804	3.56733	0.332813	1.393	0.0340548	1440.43	1.10797e+08	5.21547e-05	1.63302e-09	0	0	0	2.65974e+08	0.0768178	3.15358e+06	0.178867	3.14679	0.105629	6.08065e+07	8.13975e+07	0.000831633	0.000961532	0	52.1527	266813	713603
492	0.0127223	2.25009	4.705e-08	196.743	996.288	10.3953	9.58945	7.28116	56936.9	71823.2	120832	7.93839	0.017744	0.00100172	0.0304706	4.1547	11080	182309	1.91004e-12	625.929	153.141	34526.5	0.0435472	55.3902	3.39896	0.370222	1.3609	0.0228587	655.127	9.21328e+07	0.000106298	7.53837e-11	0	0	0	1.26227e+09	0.0439022	5.77203e+07	0.994364	21.69	0.311324	2.07172e+08	4.08081e+08	0.000907724	0.00148065	0	49.1895	9745.85	40120.2
495	0.00205674	4.18109	7.70813e-08	36.2259	923.422	10.2065	8.52902	5.98278	27392.4	94256.3	204717	5.12512	0.0799703	0.00174457	0.475019	5.00901	2673.66	270917	1.56771e-12	205.619	73.5681	3494.44	0.228458	42.9146	1.52091	0.581571	1.02759	0.00625585	1791.37	1.90958e+08	0.000168809
Pvalue	0.0731181	0.611426	0.297259	0.386581	0.340606	0.870017	0.286546	5.09292e-15	0.637621	0.568018	0.427009	0.976573	0.76661	0.581311	0.441129	0.0107007	0.269466	0.694445	0.605403	0.375327	0.0129337	0.329131	0.0370165	0.321784	0.0667008	0.99256	0.470635	0.00717096	0.937864	0.0600684	0.442703	5.53897e-10	0	0	0	5.5044e+08	0.2434	6.01702e+06	0.50498	9.60906	0.134513	1.43973e+07	3.25936e+07	0.000305179	0.00057236	0	98.5573	240748	1.10448e+06
[truncated: 163 more columns]

## Sheet: Predicted hypertension
Table S5. Predicted hypertension in the virtual patient population after parameter calibration
	Camrelizumab Puls Apatinib			Apatinib monotherapy (750 mg qd)
	Observation	Prediction		Observation	Prediction
All grades	70	65.7		48	49.7
Grade 3 or 4	38	38.7		28	28.2
qd, once a day

## Sheet: Reduction in Hypertension Incid
Table S6. Changes in hypertension incidence in different virtual clinical trials compared with the standard treatment regimen
Medication Strategy			Reduction in Hypertension Incidence (%)
Camrelizumab	Apatinib		All grades	Grade 3 or 4
NA	750 mg qd		17 (11 - 24)	14 (3 - 45)
3 mg/kg q3w	NA		100 (100 - 100)	100 (100 - 100)
200 mg q2w	250 mg qod		4 (0 - 12)	4 (0 - 8)
200 mg q2w	250 mg qd × 5, then 2-day hiatus		2 (0 - 10.0)	2 (-4 - 6)
200 mg q2w	250 mg qd × 2, then 2-day hiatus		1 (0 - 4)	0 (-6 - 1)
200 mg q3w	250 mg qd		4 (-2 - 14)	2 (-3 - 4)
200 mg q2w	125 mg qd		25 (0 - 56)	27 (0 - 61)
200 mg q2w began on the seventh day	250 mg qd		2 (-4 - 2)	3 (-7 - 25)
NA	NA		100 (100 - 100)	100 (100 - 100)
NA, Not Applicable; q2w,biweekly; q3w, once every three weeks; qd, once a day; qod, once every other day.
